# Supplementary material for: Genome-Wide Identification of NAP1 and Function Analysis in Moso Bamboo (Phyllostachys edulis)
Source: Int J Mol Sci. 2022 Jun 10;23(12):6491. doi: 10.3390/ijms23126491 (PMC9223780; doi:10.3390/ijms23126491)
Supplement: Supplementary file 1 [file ijms-23-06491-s001.zip]

Archive with 1 entries (1 files):
- ijms-1754171-supplementary.pdf
